# Supplementary material for: Comparative efficacy and safety of first-line treatments for advanced hepatocellular carcinoma: a Bayesian network meta-analysis
Source: Front Immunol. 2026 Jun 5;17:1846603. doi: 10.3389/fimmu.2026.1846603 (PMC13279430; doi:10.3389/fimmu.2026.1846603)
Supplement: Supplementary file 2 [file Table2.xlsx]

## Sheet: Sheet1
Supplementary Table 1. Seach Strategy
Pubmed
#1	(((((((((((((((((((("Carcinoma, Hepatocellular"[Mesh]) OR (Carcinomas, Hepatocellular[Title/Abstract])) OR (Hepatocellular Carcinomas[Title/Abstract])) OR (Hepatocellular Carcinoma[Title/Abstract])) OR (Hepatoma[Title/Abstract])) OR (Hepatomas[Title/Abstract])) OR (Liver Cancer, Adult[Title/Abstract])) OR (Adult Liver Cancer[Title/Abstract])) OR (Adult Liver Cancers[Title/Abstract])) OR (Cancer, …	200477
#2	(((advanced[Title/Abstract]) OR (unresectable[Title/Abstract])) OR (metastatic[Title/Abstract])) OR (locally advanced[Title/Abstract])	950183
#3	(((((((("Randomized Controlled Trial" [Publication Type]) OR (randomized controlled trial[Title/Abstract])) OR (randomized[Title/Abstract])) OR (RCT[Title/Abstract])) OR (randomly[Title/Abstract])) OR (controlled clinical trial[Title/Abstract])) OR (trial[Title/Abstract])) OR (placebo[Title/Abstract])) OR (randomised[Title/Abstract])	1866529
#4	#1 AND #2 AND #3	2585
#5	(review) OR (meta analysis) OR (Meta-Analysis)	4695956
#6	#4 NOT #5	1650
Embase
#1	'liver cell carcinoma'/exp	244232
#2	'carcinoma in the liver':ti,ab,kw OR 'carcinoma of the liver':ti,ab,kw OR 'carcinoma, hepatic cell':ti,ab,kw OR 'carcinoma, hepatocellular':ti,ab,kw OR 'carcinoma, liver':ti,ab,kw OR 'carcinoma, liver cell':ti,ab,kw OR 'hepatic carcinoma':ti,ab,kw OR 'hepatic cell carcinoma':ti,ab,kw OR 'hepato-carcinoma':ti,ab,kw OR 'hepato-cellular carcinoma':ti,ab,kw OR 'hepatocarcinoma':ti,ab,kw OR 'hepatocel…	238088
#3	#1 OR #2	293054
#4	'advanced cancer'/exp	174066
#5	'cancer, advanced':ti,ab,kw OR 'advanced cancer':ti,ab,kw	28695
#6	#4 OR #5	184689
#7	'randomized controlled trial'/exp	1098968
#8	'controlled trial, randomized':ti,ab,kw OR 'randomised controlled study':ti,ab,kw OR 'randomised controlled trial':ti,ab,kw OR 'randomized controlled study':ti,ab,kw OR 'trial, randomized controlled':ti,ab,kw OR 'randomized controlled trial':ti,ab,kw	294834
#9	#7 OR #8	1150624
#10	#3 AND #6 AND #9	539
Cochrane Central Register of Controlled Trials
#1	MeSH descriptor: [Carcinoma, Hepatocellular] explode all trees	2830
#2	(Cancers, Adult Liver):ti,ab,kw OR (Hepatocellular Carcinomas):ti,ab,kw OR (Cancer, Adult Liver):ti,ab,kw OR (Cell Carcinomas, Liver):ti,ab,kw OR (Liver Cell Carcinomas):ti,ab,kw (Word variations have been searched)	12935
#3	(Carcinoma, Liver Cell):ti,ab,kw OR (Hepatomas):ti,ab,kw OR (Hepatoma):ti,ab,kw OR (Adult Liver Cancer):ti,ab,kw OR (Adult Liver Cancers):ti,ab,kw (Word variations have been searched)	9449
#4	(Cell Carcinoma, Liver):ti,ab,kw OR (Liver Cell Carcinoma):ti,ab,kw OR (Liver Cancers, Adult):ti,ab,kw OR (Liver Cancer, Adult):ti,ab,kw OR (Carcinomas, Liver Cell):ti,ab,kw (Word variations have been searched)	9345
#5	(Carcinomas, Hepatocellular):ti,ab,kw OR (Hepatocellular Carcinoma):ti,ab,kw OR (Liver Cell Carcinoma, Adult):ti,ab,kw (Word variations have been searched)	7643
#6	#1 OR #2 OR #3 OR #4 OR #5	13013
#7	(advanced):ti,ab,kw OR (unresectable):ti,ab,kw OR (metastatic):ti,ab,kw OR (locally advanced):ti,ab,kw (Word variations have been searched)	120527
#8	#6 AND #7	5717
#9	("randomized-controlled trial"):ti,ab,kw OR ("randomized-controlled trials"):ti,ab,kw OR (controlled trial, randomized):ti,ab,kw OR (randomised controlled study):ti,ab,kw OR (randomized controlled study):ti,ab,kw (Word variations have been searched)	1080502
#10	(randomised controlled trial):ti,ab,kw OR (trial, randomized controlled):ti,ab,kw OR (randomized controlled trial):ti,ab,kw OR (RCT):ti,ab,kw (Word variations have been searched)	913508
#11	#9 OR #10	1087219
#12	#8 AND #11	3504
Web of science
#1	liver cell carcinoma (Topic) or carcinoma in the liver (Topic) or carcinoma of the liver (Topic) or carcinoma, hepatic cell (Topic) or carcinoma, hepatocellular (Topic) and carcinoma, liver (Topic) and carcinoma, liver cell (Topic) or hepatic carcinoma (Topic) or hepatic cell carcinoma (Topic) or hepato-carcinoma (Topic) or hepato-cellular carcinoma (Topic) or hepatocarcinoma (Topic) or hepatocel…	443701
#2	randomized controlled trial (Topic) or randomized controlled trial (Topic) or controlled trial, randomized (Topic) or randomised controlled study (Topic) or randomised controlled trial (Topic) or randomized controlled study (Topic) or trial, randomized controlled (Topic) or randomized controlled trial (Topic) and Preprint Citation Index (Exclude – Database) (Topic) (Topic)	504105
#3	advanced cancer (Topic) or cancer, advanced (Topic) or advanced cancer (Topic) or unresectable (Topic) or metastatic (Topic) or locally advanced (Topic) and Preprint Citation Index (Exclude – Database) (Topic) and Preprint Citation Index (Exclude – Database) (Topic) and Preprint Citation Index (Exclude – Database)	1072430
#4	#1 AND #2 AND #3	521
ClinicalTrials.gov
Condition/disease: Hepatocellular Carcinoma\(HCC\); Other terms: Advanced; Study Phase: Phase 3; Study Type: Interventional.		142
